# Supplementary material for: Effect of Bovine Colostrum Dietary Supplementation on Rabbit Meat Quality
Source: Foods. 2022 Oct 29;11(21):3433. doi: 10.3390/foods11213433 (PMC9656194; doi:10.3390/foods11213433)
Supplement: Supplementary file 1 [file foods-11-03433-s001.zip]

Archive with 1 entries (1 files):
- foods-1986360-supplementary.pdf
